# Supplementary material for: Assessment of Ammonia Concentrations and Climatic Conditions in Calf Housing Using Stationary and Mobile Sensors
Source: Animals (Basel). 2024 Jul 7;14(13):2001. doi: 10.3390/ani14132001 (PMC11240687; doi:10.3390/ani14132001)
Supplement: Supplementary file 1 [file animals-14-02001-s001.zip]

Archive with 2 entries (2 files):
- FigureS1_DescriptionDräerSensor.pdf
- FileS1_R-CodeStatisticalAnalysis.pdf
